# Supplementary material for: Antimicrobial susceptibility and treatment of clinical cases of yersiniosis in Aotearoa | New Zealand
Source: Microbiol Spectr. 2025 Mar 31;13(5):e02751-24. doi: 10.1128/spectrum.02751-24 (PMC12054125; doi:10.1128/spectrum.02751-24)
Supplement: Supplemental Tables — Tables S1 and S2. [file spectrum.02751-24-s0001.xlsx]

## Sheet: Supplementary table 1
Sample Number	Yersinia species	Yersinia enterocolitica Biotype	ST1	Antimicrobial susceptibility testing results2																															AMR genes detected1
				FOX		AZI		CHL		TET		AXO		AUG2		CIP		GEN		NAL		XNL		FIS	SXT		AMP		STR	MER		QD	dCAZ
				MIC	S, I, R	MIC	S, I, R	MIC	S, I, R	MIC	S, I, R	MIC	S, I, R	MIC	S, I, R	MIC	S, I, R	MIC	S, I, R	MIC	S, I, R	MIC	S, I, R	MIC	MIC	S, I, R	MIC	S, I, R	MIC	ZI	S, I, R	ZI	ZI	S, I, R	Streptogramin	Narrow spectrum Beta-lactamase	Tetracycline	Macrolide
22ER0233	Yersinia enterocolitica	Biotype 1A	2	32	R	2	S	8	S	4	S	1	S	32	R	0.015	S	0.25	S	1	S	1	S	64	0.12	S	32	R	2	33	S	6	25	S	vat(F)*	blaA*	0	0
21ER3683	Yersinia enterocolitica	Biotype 1A	3	32	R	2	S	8	S	4	S	0.25	S	64	R	0.015	S	0.25	S	2	S	0.5	S	32	0.12	S	32	R	2	33	S	6	26	S	vat(F)*	blaA	0	0
22ER4006	Yersinia enterocolitica	Biotype 1A	3	64	R	2	S	8	S	4	S	0.25	S	64	R	0.06	S	0.25	S	1	S	1	S	64	0.12	S	32	R	2	31	S	6	25	S	vat(F)*	blaA*	0	0
22ER1330	Yersinia enterocolitica	Biotype 1A	8	64	R	4	S	8	S	4	S	0.5	S	64	R	0.12	S	0.25	S	2	S	1	S	32	0.25	S	64	R	4	32	S	6	26	S	vat(F)*	blaA	0	0
21ER2940	Yersinia enterocolitica	Biotype 1A	17	32	R	4	S	8	S	4	S	0.25	S	64	R	0.03	S	0.5	S	1	S	1	S	64	0.12	S	64	R	8	33	S	6	24	S	vat(F)*	blaA*	0	0
21ER3871	Yersinia enterocolitica	Biotype 1A	19	32	R	1	S	8	S	4	S	0.25	S	64	R	0.015	S	0.25	S	2	S	0.5	S	32	0.12	S	64	R	2	33	S	6	26	S	vat(F)*	blaA*	0	0
22ER0313	Yersinia enterocolitica	Biotype 1A	20	32	R	2	S	4	S	4	S	0.25	S	32	R	0.015	S	0.25	S	1	S	0.5	S	32	0.12	S	32	R	2	32	S	6	24	S	vat(F)*	blaA	0	0
22ER3010	Yersinia enterocolitica	Biotype 1A	26	32	R	2	S	4	S	4	S	0.25	S	64	R	0.015	S	1	S	2	S	1	S	32	0.12	S	64	R	8	34	S	6	25	S	vat(F)*	blaA*	0	0
21ER1150	Yersinia enterocolitica	Biotype 1A	119	64	R	4	S	8	S	4	S	0.5	S	64	R	0.03	S	0.5	S	2	S	2	S	64	0.25	S	64	R	8	33	S	6	24	S	vat(F)*	blaA*	0	0
22ER3779	Yersinia enterocolitica	Biotype 1A	119	32	R	2	S	4	S	4	S	0.25	S	64	R	0.015	S	0.25	S	2	S	1	S	32	0.12	S	64	R	4	33	S	6	26	S	vat(F)*	blaA*	0	0
22ER3189	Yersinia enterocolitica	Biotype 1A	125	32	R	4	S	8	S	4	S	0.25	S	64	R	0.015	S	0.25	S	1	S	1	S	128	0.25	S	64	R	2	31	S	6	24	S	vat(F)*	blaA*	0	0
22ER2268	Yersinia enterocolitica	Biotype 1A	147	32	R	4	S	8	S	4	S	0.25	S	64	R	0.015	S	0.25	S	1	S	0.5	S	32	0.12	S	32	R	2	34	S	6	28	S	vat(F)*	blaA*	0	0
21ER3300	Yersinia enterocolitica	Biotype 1A	157	32	R	2	S	8	S	4	S	0.25	S	64	R	0.015	S	0.25	S	1	S	0.5	S	32	0.12	S	32	R	2	34	S	6	26	S	vat(F)*	blaA*	0	0
21ER4255	Yersinia enterocolitica	Biotype 1A	157	32	R	2	S	4	S	4	S	0.5	S	32	R	0.015	S	0.25	S	1	S	1	S	64	0.12	S	64	R	2	33	S	6	24	S	vat(F)*	blaA*	0	0
21ER4198	Yersinia enterocolitica	Biotype 1A	161	32	R	2	S	8	S	4	S	0.25	S	64	R	0.015	S	0.25	S	1	S	0.5	S	32	0.12	S	32	R	2	34	S	6	26	S	vat(F)*	blaA*	0	0
22ER3822	Yersinia enterocolitica	Biotype 1A	161	64	R	2	S	8	S	4	S	0.25	S	64	R	0.015	S	0.25	S	2	S	1	S	32	0.12	S	64	R	2	33	S	6	25	S	vat(F)*	blaA*	0	0
22ER1201	Yersinia enterocolitica	Biotype 1A	178	32	R	2	S	8	S	4	S	0.25	S	64	R	0.015	S	0.5	S	1	S	1	S	64	0.25	S	32	R	4	34	S	6	28	S	vat(F)*	blaA*	0	0
22ER3793	Yersinia enterocolitica	Biotype 1A	178	32	R	1	S	4	S	4	S	0.25	S	32	R	0.015	S	0.25	S	1	S	0.5	S	64	0.12	S	32	R	4	34	S	6	28	S	vat(F)*	blaA*	0	0
21ER4410	Yersinia enterocolitica	Biotype 1A	184	32	R	2	S	8	S	4	S	0.25	S	64	R	0.015	S	0.25	S	2	S	1	S	64	0.12	S	32	R	2	33	S	6	28	S	vat(F)*	blaA*	0	0
21ER3125	Yersinia enterocolitica	Biotype 1A	192	32	R	1	S	4	S	4	S	0.25	S	32	R	0.015	S	0.25	S	1	S	0.5	S	32	0.12	S	32	R	2	32	S	6	25	S	vat(F)*	blaA	0	0
21ER4139	Yersinia enterocolitica	Biotype 1A	192	64	R	2	S	4	S	4	S	0.25	S	64	R	0.015	S	0.5	S	2	S	1	S	64	0.25	S	64	R	4	32	S	6	27	S	vat(F)*	blaA	0	0
22ER2650	Yersinia enterocolitica	Biotype 1A	210	32	R	4	S	8	S	4	S	0.25	S	64	R	0.03	S	0.5	S	2	S	1	S	64	0.12	S	64	R	4	32	S	6	25	S	vat(F)*	blaA	0	0
22ER0663	Yersinia enterocolitica	Biotype 1A	214	32	R	2	S	8	S	4	S	0.25	S	32	R	0.015	S	0.25	S	1	S	1	S	128	0.25	S	64	R	4	31	S	6	27	S	vat(F)*	blaA*	0	0
22ER3218	Yersinia enterocolitica	Biotype 1A	219	32	R	2	S	8	S	4	S	0.5	S	32	R	0.015	S	0.25	S	1	S	1	S	64	0.25	S	32	R	2	34	S	6	26	S	vat(F)*	blaA*	0	0
21ER3686	Yersinia enterocolitica	Biotype 1A	278	32	R	1	S	8	S	4	S	0.25	S	64	R	0.015	S	0.25	S	1	S	0.5	S	64	0.12	S	32	R	2	32	S	6	27	S	vat(F)*	blaA	0	0
21ER4170	Yersinia enterocolitica	Biotype 1A	278	32	R	1	S	4	S	4	S	0.25	S	32	R	0.015	S	0.25	S	1	S	0.5	S	32	0.12	S	32	R	2	33	S	6	26	S	vat(F)*	blaA	0	0
22ER2952	Yersinia enterocolitica	Biotype 1A	284	32	R	4	S	8	S	4	S	0.25	S	64	R	0.03	S	0.5	S	2	S	1	S	32	0.12	S	32	R	8	34	S	6	26	S	vat(F)*	blaA*	0	0
21ER3986	Yersinia enterocolitica	Biotype 1A	291	32	R	2	S	8	S	4	S	0.25	S	64	R	0.015	S	0.25	S	2	S	0.5	S	64	0.25	S	32	R	2	31	S	6	27	S	vat(F)*	blaA*	0	0
22ER0595	Yersinia enterocolitica	Biotype 1A	291	32	R	2	S	8	S	4	S	0.25	S	64	R	0.015	S	0.25	S	2	S	1	S	128	0.25	S	64	R	2	32	S	6	25	S	vat(F)*	blaA*	0	0
21ER4224	Yersinia enterocolitica	Biotype 1A	293	32	R	2	S	8	S	4	S	0.25	S	64	R	0.015	S	0.5	S	2	S	1	S	64	0.25	S	32	R	4	32	S	6	26	S	vat(F)*	blaA	0	0
22ER3615	Yersinia enterocolitica	Biotype 1A	296	32	R	2	S	4	S	4	S	0.25	S	64	R	0.015	S	0.25	S	1	S	1	S	128	0.12	S	32	R	2	33	S	6	26	S	vat(F)*	blaA*	0	0
21ER3732	Yersinia enterocolitica	Biotype 1A	304	32	R	2	S	8	S	4	S	0.5	S	64	R	0.015	S	0.25	S	1	S	0.5	S	64	0.25	S	64	R	2	35	S	6	26	S	vat(F)*	blaA*	0	0
21ER4143	Yersinia enterocolitica	Biotype 1A	307	32	R	1	S	8	S	4	S	0.25	S	32	R	0.015	S	0.25	S	1	S	0.5	S	64	0.12	S	32	R	2	33	S	6	25	S	vat(F)*	blaA	0	0
21ER4256	Yersinia enterocolitica	Biotype 1A	313	64	R	1	S	8	S	4	S	0.25	S	64	R	0.015	S	0.25	S	1	S	1	S	64	0.12	S	32	R	4	32	S	6	26	S	vat(F)*	blaA	0	0
22ER3791	Yersinia enterocolitica	Biotype 1A	320	32	R	2	S	8	S	4	S	0.25	S	64	R	0.015	S	0.5	S	2	S	1	S	64	0.25	S	64	R	4	33	S	6	25	S	vat(F)*	blaA*	0	0
22ER4005	Yersinia enterocolitica	Biotype 1A	322	32	R	2	S	8	S	4	S	0.25	S	64	R	0.015	S	0.5	S	1	S	1	S	64	0.25	S	32	R	4	34	S	6	26	S	vat(F)*	blaA*	0	0
21ER4141	Yersinia enterocolitica	Biotype 1A	326	64	R	2	S	8	S	4	S	0.25	S	64	R	0.015	S	0.25	S	1	S	1	S	64	0.12	S	64	R	2	32	S	6	25	S	vat(F)*	blaA	0	0
22ER3878	Yersinia enterocolitica	Biotype 1A	380	64	R	1	S	4	S	4	S	0.25	S	64	R	0.03	S	0.25	S	2	S	1	S	128	0.25	S	64	R	4	34	S	6	24	S	vat(F)*	blaA*	0	0
22ER3894	Yersinia enterocolitica	Biotype 1A	441	32	R	2	S	8	S	4	S	0.25	S	64	R	0.015	S	0.25	S	1	S	1	S	32	0.12	S	64	R	4	33	S	6	25	S	vat(F)*	blaA*	0	0
22ER1474	Yersinia enterocolitica	Biotype 1A	524	32	R	4	S	8	S	4	S	0.25	S	32	R	0.03	S	0.5	S	2	S	1	S	64	0.25	S	32	R	4	32	S	6	26	S	vat(F)*	blaA*	0	0
22ER3277	Yersinia enterocolitica	Biotype 1A	536	32	R	2	S	4	S	4	S	0.25	S	64	R	0.015	S	0.25	S	1	S	1	S	32	0.12	S	64	R	4	33	S	6	26	S	vat(F)*	blaA*	0	0
22ER3127	Yersinia enterocolitica	Biotype 1A	560	32	R	2	S	8	S	4	S	0.5	S	64	R	0.015	S	0.5	S	2	S	1	S	64	0.12	S	64	R	4	32	S	6	24	S	vat(F)*	blaA*	0	0
21ER2712	Yersinia enterocolitica	Biotype 1A	599	64	R	4	S	8	S	4	S	0.25	S	64	R	0.03	S	0.5	S	2	S	1	S	64	0.12	S	64	R	4	31	S	6	25	S	vat(F)*	blaA*	0	0
21ER3430	Yersinia enterocolitica	Biotype 1A	601	64	R	4	S	8	S	4	S	0.25	S	64	R	0.015	S	0.5	S	2	S	1	S	64	0.25	S	64	R	4	32	S	6	26	S	vat(F)*	blaA*	0	0
21ER3490	Yersinia enterocolitica	Biotype 1A	602	32	R	2	S	4	S	4	S	0.25	S	64	R	0.015	S	0.25	S	1	S	1	S	32	0.12	S	64	R	2	34	S	6	23	S	vat(F)*	blaA*	0	0
22ER2565	Yersinia enterocolitica	Biotype 1A	606	64	R	4	S	8	S	4	S	0.25	S	64	R	0.03	S	0.25	S	2	S	1	S	128	0.25	S	64	R	4	32	S	6	24	S	vat(F)*	blaA*	0	0
21ER1727	Yersinia enterocolitica	Biotype 1A	644	64	R	4	S	8	S	4	S	0.25	S	64	R	0.03	S	0.5	S	2	S	1	S	64	0.25	S	64	R	4	32	S	6	25	S	vat(F)*	blaA*	0	0
21ER3745	Yersinia enterocolitica	Biotype 1A	684	32	R	2	S	8	S	4	S	0.25	S	64	R	0.015	S	0.25	S	1	S	0.5	S	32	0.25	S	32	R	4	34	S	6	25	S	vat(F)*	blaA	0	0
22ER3870	Yersinia enterocolitica	Biotype 1A	754	64	R	2	S	8	S	4	S	1	S	64	R	0.015	S	0.25	S	1	S	2	S	64	0.12	S	64	R	8	33	S	6	22	S	vat(F)*	blaA*	0	0
21ER3985	Yersinia enterocolitica	Biotype 1A	823	32	R	1	S	8	S	4	S	0.25	S	32	R	0.015	S	0.25	S	2	S	0.5	S	64	0.25	S	32	R	2	34	S	6	25	S	vat(F)*	blaA*	0	0
22ER4141	Yersinia enterocolitica	Biotype 1A	858	32	R	2	S	8	S	4	S	0.25	S	64	R	0.015	S	0.25	S	1	S	1	S	64	0.25	S	64	R	4	32	S	6	25	S	vat(F)*	blaA	0	0
21ER3774	Yersinia enterocolitica	Biotype 1A	859	32	R	1	S	8	S	4	S	0.25	S	32	R	0.015	S	0.25	S	1	S	0.5	S	32	0.12	S	32	R	4	33	S	6	25	S	vat(F)*	blaA*	0	0
21ER1726	Yersinia enterocolitica	Biotype 2/3	12	16	I	2	S	4	S	4	S	0.25	S	32	R	0.015	S	0.5	S	2	S	0.5	S	32	0.12	S	32	R	8	35	S	8	31	S	vat(F)	blaA*	0	0
21ER2148	Yersinia enterocolitica	Biotype 2/3	12	64	R	4	S	8	S	4	S	0.5	S	64	R	0.03	S	1	S	2	S	1	S	64	0.12	S	64	R	8	35	S	6	24	S	vat(F)	blaA*	0	0
21ER2210	Yersinia enterocolitica	Biotype 2/3	12	32	R	4	S	8	S	4	S	0.5	S	64	R	0.03	S	1	S	2	S	1	S	64	0.12	S	64	R	8	36	S	6	26	S	vat(F)	blaA*	0	0
21ER2293	Yersinia enterocolitica	Biotype 2/3	12	16	I	2	S	4	S	4	S	0.25	S	16	R	0.03	S	0.5	S	2	S	0.25	S	32	0.12	S	32	R	4	35	S	6	31	S	vat(F)	blaA*	0	0
21ER2426	Yersinia enterocolitica	Biotype 2/3	12	32	R	2	S	2	S	4	S	0.25	S	32	R	0.03	S	0.5	S	2	S	0.5	S	32	0.12	S	32	R	4	36	S	6	26	S	vat(F)	blaA*	0	0
21ER2572	Yersinia enterocolitica	Biotype 2/3	12	32	R	4	S	4	S	4	S	0.5	S	32	R	0.03	S	0.5	S	2	S	1	S	64	0.12	S	64	R	8	36	S	6	23	S	vat(F)	blaA*	0	0
21ER2630	Yersinia enterocolitica	Biotype 2/3	12	8	S	2	S	4	S	4	S	0.25	S	16	R	0.03	S	1	S	2	S	0.25	S	64	0.12	S	64	R	8	36	S	6	30	S	vat(F)	blaA*,blaTEM-1	0	0
21ER3042	Yersinia enterocolitica	Biotype 2/3	12	32	R	2	S	4	S	4	S	0.25	S	64	R	0.015	S	0.5	S	2	S	1	S	32	0.12	S	64	R	4	37	S	6	25	S	vat(F)	blaA*	0	0
21ER3320	Yersinia enterocolitica	Biotype 2/3	12	32	R	2	S	4	S	4	S	0.25	S	32	R	0.015	S	0.25	S	2	S	0.5	S	32	0.12	S	64	R	2	35	S	6	25	S	vat(F)	blaA*	0	0
21ER3642	Yersinia enterocolitica	Biotype 2/3	12	32	R	2	S	4	S	4	S	0.25	S	32	R	0.015	S	0.25	S	2	S	0.5	S	32	0.12	S	64	R	2	37	S	6	26	S	vat(F)	blaA*	0	0
21ER3687	Yersinia enterocolitica	Biotype 2/3	12	32	R	2	S	4	S	4	S	0.5	S	32	R	0.015	S	0.5	S	2	S	0.5	S	32	0.12	S	64	R	4	35	S	6	25	S	vat(F)	blaA*	0	0
21ER3773	Yersinia enterocolitica	Biotype 2/3	12	32	R	2	S	4	S	4	S	0.25	S	64	R	0.015	S	0.5	S	2	S	0.5	S	32	0.12	S	64	R	4	36	S	6	26	S	vat(F)	blaA*	0	0
21ER4344	Yersinia enterocolitica	Biotype 2/3	12	32	R	2	S	4	S	4	S	0.25	S	32	R	0.015	S	0.5	S	2	S	0.5	S	32	0.12	S	64	R	4	35	S	6	24	S	vat(F)	blaA*	0	0
22ER0184	Yersinia enterocolitica	Biotype 2/3	12	32	R	1	S	4	S	4	S	0.25	S	32	R	0.015	S	0.25	S	2	S	0.5	S	32	0.12	S	64	R	4	35	S	6	26	S	vat(F)	blaA*	0	0
22ER0212	Yersinia enterocolitica	Biotype 2/3	12	32	R	2	S	4	S	4	S	0.5	S	64	R	0.015	S	0.5	S	1	S	0.5	S	32	0.12	S	64	R	4	36	S	6	26	S	vat(F)	blaA*	0	0
22ER0231	Yersinia enterocolitica	Biotype 2/3	12	32	R	2	S	4	S	4	S	0.25	S	32	R	0.015	S	0.25	S	2	S	0.5	S	32	0.12	S	64	R	4	35	S	6	26	S	vat(F)	blaA*	0	0
22ER0234	Yersinia enterocolitica	Biotype 2/3	12	32	R	2	S	4	S	4	S	0.25	S	64	R	0.015	S	0.5	S	2	S	0.5	S	64	0.12	S	64	R	4	36	S	6	25	S	vat(F)	blaA*	0	0
22ER0529	Yersinia enterocolitica	Biotype 2/3	12	32	R	2	S	4	S	4	S	0.25	S	64	R	0.015	S	0.5	S	2	S	0.5	S	32	0.12	S	64	R	4	36	S	7	25	S	vat(F)	blaA*	0	0
22ER0662	Yersinia enterocolitica	Biotype 2/3	12	32	R	2	S	4	S	4	S	0.25	S	32	R	0.015	S	0.5	S	2	S	0.5	S	32	0.12	S	64	R	4	37	S	6	26	S	vat(F)	blaA*	0	0
22ER0838	Yersinia enterocolitica	Biotype 2/3	12	32	R	2	S	4	S	4	S	0.5	S	32	R	0.015	S	5	S	2	S	1	S	32	0.12	S	64	R	4	35	S	6	22	S	vat(F)	blaA*	0	0
22ER1375	Yersinia enterocolitica	Biotype 2/3	12	64	R	2	S	4	S	4	S	0.5	S	32	R	0.03	S	0.5	S	2	S	1	S	32	0.12	S	64	R	4	36	S	7	23	S	vat(F)	blaA*	0	0
22ER1562	Yersinia enterocolitica	Biotype 2/3	12	32	R	2	S	4	S	4	S	0.25	S	32	R	0.03	S	1	S	2	S	1	S	32	0.12	S	64	R	8	34	S	7	21	S?	vat(F)	blaA*	0	0
22ER1575	Yersinia enterocolitica	Biotype 2/3	12	32	R	2	S	4	S	4	S	0.25	S	32	R	0.03	S	0.5	S	2	S	0.5	S	32	0.12	S	64	R	4	35	S	8	25	S	vat(F)	blaA*	0	0
22ER2049	Yersinia enterocolitica	Biotype 2/3	12	32	R	2	S	4	S	4	S	0.25	S	32	R	0.03	S	1	S	2	S	1	S	32	0.12	S	64	R	8	34	S	8	25	S	vat(F)	blaA*	0	0
22ER2429	Yersinia enterocolitica	Biotype 2/3	12	32	R	4	S	4	S	4	S	0.5	S	64	R	0.03	S	1	S	2	S	1	S	64	0.12	S	64	R	8	34	S	7	25	S	vat(F)	blaA*	0	0
22ER2491	Yersinia enterocolitica	Biotype 2/3	12	16	I	4	S	4	S	4	S	0.25	S	16	R	0.03	S	0.5	S	2	S	0.5	S	32	0.12	S	64	R	4	35	S	8	29	S	vat(F)	blaA*	0	0
22ER2719	Yersinia enterocolitica	Biotype 2/3	12	32	R	4	S	4	S	4	S	0.25	S	32	R	0.03	S	1	S	2	S	0.5	S	64	0.12	S	64	R	4	35	S	7	22	S	vat(F)	blaA*	0	0
22ER2870	Yersinia enterocolitica	Biotype 2/3	12	32	R	4	S	4	S	4	S	0.5	S	32	R	0.03	S	0.5	S	2	S	1	S	32	0.12	S	64	R	8	34	S	8	23	S	vat(F)	blaA*	0	0
22ER2899	Yersinia enterocolitica	Biotype 2/3	12	32	R	4	S	8	S	4	S	0.5	S	64	R	0.03	S	1	S	2	S	1	S	32	0.12	S	64	R	4	36	S	8	24	S	vat(F)	blaA*	0	0
22ER3044	Yersinia enterocolitica	Biotype 2/3	12	32	R	2	S	4	S	4	S	0.25	S	32	R	0.03	S	0.5	S	2	S	0.5	S	32	0.12	S	64	R	4	36	S	6	26	S	vat(F)	blaA*	0	0
22ER3045	Yersinia enterocolitica	Biotype 2/3	12	32	R	2	S	4	S	4	S	0.25	S	32	R	0.015	S	0.5	S	2	S	0.5	S	32	0.12	S	64	R	4	35	S	6	25	S	vat(F)	blaA*	0	0
22ER3121	Yersinia enterocolitica	Biotype 2/3	12	32	R	2	S	4	S	4	S	0.25	S	32	R	0.015	S	0.5	S	2	S	0.5	S	32	0.12	S	64	R	4	36	S	6	24	S	vat(F)	blaA*	0	0
22ER3347	Yersinia enterocolitica	Biotype 2/3	12	8	S	2	S	4	S	4	S	0.25	S	8	S	0.015	S	0.5	S	2	S	0.25	S	32	0.12	S	32	R	4	38	S	7	33	S	vat(F)	blaA*	0	0
22ER3408	Yersinia enterocolitica	Biotype 2/3	12	32	R	2	S	4	S	64	R	0.25	S	32	R	0.015	S	0.5	S	2	S	0.5	S	16	0.12	S	64	R	4	35	S	10	26	S	vat(F)	blaA*	tet(A)	0
22ER3447	Yersinia enterocolitica	Biotype 2/3	12	32	R	2	S	4	S	4	S	0.25	S	32	R	0.015	S	0.5	S	2	S	0.5	S	64	0.12	S	64	R	4	35	S	7	25	S	vat(F)	blaA*	0	0
22ER3824	Yersinia enterocolitica	Biotype 2/3	12	32	R	2	S	4	S	4	S	0.25	S	64	R	0.015	S	0.25	S	2	S	0.5	S	16	0.12	S	64	R	2	36	S	6	25	S	vat(F)	blaA*	0	0
22ER4142	Yersinia enterocolitica	Biotype 2/3	12	16	I	2	S	4	S	4	S	0.25	S	64	R	0.015	S	1	S	2	S	0.5	S	32	0.12	S	64	R	8	36	S	6	28	S	vat(F)	blaA*	0	erm(C)
21ER1468	Yersinia enterocolitica	Biotype 2/3	14	64	R	2	S	4	S	4	S	0.25	S	32	R	0.03	S	0.5	S	2	S	0.5	S	64	0.12	S	32	R	4	36	S	6	27	S	vat(F)	blaA^	0	0
21ER3431	Yersinia enterocolitica	Biotype 2/3	14	32	R	2	S	8	S	4	S	0.25	S	64	R	0.015	S	0.25	S	1	S	1	S	64	0.12	S	64	R	2	32	S	6	25	S	vat(F)	blaA^	0	0
22ER0405	Yersinia enterocolitica	Biotype 2/3	14	32	R	2	S	4	S	4	S	0.25	S	32	R	0.015	S	0.25	S	2	S	0.5	S	128	0.25	S	32	R	4	35	S	6	27	S	vat(F)	blaA^	0	0
22ER1706	Yersinia enterocolitica	Biotype 2/3	14	64	R	4	S	4	S	4	S	0.25	S	32	R	0.03	S	0.5	S	2	S	0.5	S	32	0.12	S	32	R	8	36	S	6	25	S	vat(F)	blaA^	0	0
22ER2148	Yersinia enterocolitica	Biotype 2/3	14	64	R	4	S	8	S	4	S	0.25	S	64	R	0.015	S	0.5	S	2	S	1	S	64	0.12	S	32	R	4	37	S	6	27	S	vat(F)	blaA^	0	0
21ER1689	Yersinia enterocolitica	Biotype 4	18	2	S	2	S	4	S	4	S	0.25	S	1	S	0.03	S	2	S	2	S	0.5	S	32	0.12	S	32	R	8	37	S	10	32	S	vat(F)	blaA	0	0
22ER0499	Yersinia enterocolitica	Biotype 4	18	2	S	1	S	4	S	4	S	0.25	S	1	S	0.015	S	1	S	4	S	0.25	S	32	0.12	S	32	R	8	38	S	6	32	S	vat(F)	blaA	0	0
22ER1765	Yersinia enterocolitica	Biotype 4	18	2	S	2	S	4	S	4	S	0.25	S	1	S	0.015	S	1	S	2	S	0.25	S	32	0.12	S	16	R	4	38	S	12	31	S	vat(F)	blaA	0	0
22ER2338	Yersinia enterocolitica	Biotype 4	18	4	S	2	S	8	S	4	S	0.25	S	1	S	0.03	S	1	S	2	S	0.5	S	32	0.25	S	32	R	8	36	S	14	32	S	vat(F)	blaA	0	0
22ER2487	Yersinia enterocolitica	Biotype 4	18	2	S	2	S	4	S	4	S	0.25	S	1	S	0.015	S	1	S	1	S	0.25	S	64	0.12	S	16	R	8	36	S	12	32	S	vat(F)	blaA	0	0
22ER4115	Yersinia enterocolitica	Biotype 4	18	2	S	2	S	4	S	4	S	0.25	S	1	S	0.015	S	1	S	2	S	0.25	S	32	0.25	S	32	R	8	36	S	10	30	S	vat(F)	blaA	0	0
22ER3381	Yersinia frederiksenii		-	64	R	4	S	4	S	4	S	0.25	S	64	R	0.03	S	0.25	S	2	S	1	S	32	0.12	S	64	R	2	33	S	6	25	S	0	0	0	0
21ER4225	Yersinia hibernica		334	2	S	2	S	4	S	4	S	0.25	S	2	S	0.015	S	0.25	S	2	S	0.5	S	32	0.12	S	8	S	2	35	S	6	30	S	0	0	0	0
21ER2425	Yersinia pseudotuberculosis		14	1	S	2	S	4	S	4	S	0.25	S	1	S	0.03	S	0.25	S	2	S	0.12	S	16	0.12	S	1	S	2	36	S	14	36	S	0	0	0	0
21ER2939	Yersinia pseudotuberculosis		14	2	S	2	S	4	S	4	S	0.25	S	1	S	0.03	S	0.25	S	2	S	0.12	S	32	0.12	S	1	S	2	38	S	12	36	S	0	0	0	0
21ER2958	Yersinia pseudotuberculosis		14	1	S	2	S	4	S	4	S	0.25	S	1	S	0.015	S	0.25	S	0.5	S	0.12	S	16	0.12	S	1	S	2	37	S	13	37	S	0	0	0	0
22ER3093	Yersinia pseudotuberculosis		19	1	S	1	S	2	S	4	S	0.25	S	1	S	0.015	S	0.25	S	2	S	0.12	S	32	0.12	S	1	S	2	41	S	13	40	S	0	0	0	0
22ER3344	Yersinia pseudotuberculosis		19	1	S	1	S	2	S	4	S	0.25	S	1	S	0.015	S	0.25	S	2	S	0.25	S	32	0.12	S	1	S	2	39	S	8	38	S	0	0	0	0
21ER2197	Yersinia pseudotuberculosis		43	2	S	2	S	4	S	4	S	0.25	S	1	S	0.03	S	0.5	S	2	S	0.25	S	32	0.12	S	1	S	2	38	S	13	34	S	0	0	0	0
21ER2938	Yersinia pseudotuberculosis		43	2	S	2	S	4	S	4	S	0.25	S	1	S	0.03	S	0.25	S	2	S	0.25	S	16	0.12	S	1	S	2	39	S	16	35	S	0	0	0	0
1 The Sequence Type (ST) was inferred using WGS data and the McNally scheme for YE and Achtman scheme for YP (17, 18). Antimicrobial resistance (AMR) genes were inferred using the WGS abritAMR pipeline with AMRFinderPlus (19, 20).
2 Antibiotics tested within with Sensititre™ NARMS Gram Negative plates (CMV3AGNF, ThermoFisher Scientific; Waltham, MA, United States of America [USA]) as per the Clinical and Laboratory Standards Institute (CLSI) guidelines (17) and manufacturers’ instructions. The standard plate included the following antimicrobials: cefoxitin (FOX), azithromycin (AZI), chloramphenicol (CHL), tetracycline (TET…
References
17. Hall M, Chattaway MA, Reuter S, Savin C, Strauch E, Carniel E, Connor T, Van Damme I, Rajakaruna L, Rajendram D, Jenkins C, Thomson NR, McNally A. 2015. Use of whole-genus genome sequence data to develop a multilocus sequence typing tool that accurately identifies Yersinia isolates to the species and subspecies levels. J Clin Microbiol 53:35–42. https://doi.org/10.1128/JCM.02395-14
18. Laukkanen-Ninios R, Didelot X, Jolley KA, Morelli G, Sangal V, Kristo P, Brehony C, Imori PFM, Fukushima H, Siitonen A, Tseneva G, Voskressenskaya E, Falcao JP, Korkeala H, Maiden MCJ, Mazzoni C, Carniel E, Skurnik M, Achtman M. 2011. Population structure of the Yersinia pseudotuberculosis complex according to multilocus sequence typing. Environ Microbiol 13:3114–3127. https://doi.org/10.1111…
19. Sherry NL, Horan KA, Ballard SA, Gonҫalves da Silva A, Gorrie CL, Schultz MB, Stevens K, Valcanis M, Sait ML, Stinear TP, Howden BP, Seemann T. 2023. An ISO-certified genomics workflow for identification and surveillance of antimicrobial resistance. Nat Commun 14:60. https://doi.org/10.1038/s41467-022-35713-4
20. Feldgarden M, Brover V, Gonzalez-Escalona N, Frye JG, Haendiges J, Haft DH, Hoffmann M, Pettengill JB, Prasad AB, Tillman GE, Tyson GH, Klimke W. 2021. AMRFinderPlus and the reference gene catalog facilitate examination of the genomic links among antimicrobial resistance, stress response, and virulence. Sci Rep 11:12728. https://doi.org/10.1038/s41598-021-91456-0

## Sheet: Supplementary table 2
Supplementary Table 2: Antimicrobials concentration range, interpretive standards, and breakpoints used in the study
Antimicrobial	Antimicrobial abbreviation	Assay type1	Concentration range	Standard used2	Interpretation3
					S	I	R
Cefoxitin	FOX	Sensititre plate	0.5 - 32 mg/L	CLSI M100	≤8	16	≥32
Azithromycin	AZI	Sensititre plate	0.12 - 16 mg/L	CLSI M100	≤16		≥32
Chloramphenicol	CHL	Sensititre plate	2 - 32 mg/L	CLSI M100	≤8	16	≥32
Tetracycline	TET	Sensititre plate	4 - 32 mg/L	CLSI M100	≤4	-	≥16
Ceftriaxone	AXO	Sensititre plate	0.25 - 64 mg/L	EUCAST	≤1	-	>2
Amox/clav 2:1 ratio	AUG2	Sensititre plate	1 - 32 mg/L	EUCAST	≤8	-	>8
Ciprofloxacin	CIP	Sensititre plate	0.015 - 4 mg/L	EUCAST	≤0.25	-	>0.5
Gentamicin	GEN	Sensititre plate	0.25 - 16 mg/L	EUCAST	≤2	-	>2
Nalidixic Acid	NAL	Sensititre plate	0.5 - 32 mg/L	CLSI M100	≤16	-	≥32
Ceftiofur	XNL	Sensititre plate	0.12 - 8 mg/L	CLSI VET08	≤2	4	≥8
Sulfisoxazole	FIS	Sensititre plate	16 - 256 mg/L	Not available	-	-	-
Trimethroprim-sulfamethoxazole	SXT	Sensititre plate	0.12 - 4 mg/L	EUCAST	≤2	-	>4
Ampicillin	AMP	Sensititre plate	1 - 32 mg/L	EUCAST	≤8	-	>8
Streptomycin	STR	Sensititre plate	2 - 64 mg/L	Not available	-	-	-
Meropenem	MER	Disc diffusion	10 µg	EUCAST	≥22	-	<16
Quinupristin-dalfopristin	QD	Disc diffusion	15 µg	Not available	-	-	-
Ceftazidime	CAZ	Disc diffusion	10 µg	EUCAST	≥22	-	<19
1Sensititre™ NARMS Gram Negative plate supplied by ThermoFisher Scientific as CMV3AGNF (Waltham; MA, United States of America)
2 References:
CLSI M100-ED34:2023 Performance Standards for Antimicrobial Susceptibility Testing.
CLSI VET08-ED4:2018 Performance Standards for Antimicrobial Disk and Dilution Susceptibility Tests for Bacteria Isolated From Animals, 4th Edition
EUCAST Version 13.0, 2023. The European Committee on Antimicrobial Susceptibility Testing. Breakpoint tables for interpretation of MICs and zone diameters.
3 Interpretation of breakpoints according to the standard and assigned as S, susceptible; I, intermediate resistance R, resistant.
